# Supplementary material for: Magmatic connectivity among six Galápagos volcanoes revealed by satellite geodesy
Source: Nat Commun. 2023 Oct 19;14:6614. doi: 10.1038/s41467-023-42157-x (PMC10587059; doi:10.1038/s41467-023-42157-x)
Supplement: Supplementary file 3 — Source Data [file 41467_2023_42157_MOESM3_ESM.xlsx]

## Sheet: fig1a-g,fig2a,fig3a-b,
Descending															Ascending
Alcedo		Cerro Azul		Darwin		Fernandina		Reference		Sierra Negra		Wolf			Alcedo		Cerro Azul		Darwin		Fernandina		Reference		Sierra Negra		Wolf
Date	Displacement (mm)	Date	Displacement (mm)	Date	Displacement (mm)	Date	Displacement (mm)	Date	Displacement (mm)	Date	Displacement (mm)	Date	Displacement (mm)		Date	Displacement (mm)	Date	Displacement (mm)	Date	Displacement (mm)	Date	Displacement (mm)	Date	Displacement (mm)	Date	Displacement (mm)	Date	Displacement (mm)
20151114	0	20151114	0	20151114	0	20151114	0	20151114	1	20151114	0	20151114	0		20170106	0	20170106	0	20170106	0	20170106	0	20170106	-3	20170106	0	20170106	0
20151126	2.81	20151126	-2.32	20151126	1.24	20151126	3.92	20151126	-1	20151126	4.4	20151126	7.05		20170130	3.88	20170130	-4.43	20170130	8.38	20170130	3.09	20170130	-3	20170130	22.88	20170130	14.24
20151208	-2.08	20151208	-1.9	20151208	-1.37	20151208	4.2	20151208	-1	20151208	10.28	20151208	3.82		20170223	-1.71	20170223	-35.27	20170223	1.27	20170223	2.91	20170223	6	20170223	43.66	20170223	36.42
20151220	-3.7	20151220	-2.39	20151220	-1.77	20151220	4.06	20151220	-1	20151220	18.66	20151220	11.43		20170307	-1.3	20170307	-55.1	20170307	10.79	20170307	16.03	20170307	-15	20170307	65.78	20170307	47.81
20160113	-4.33	20160113	-1.49	20160113	-9.6	20160113	0.46	20160113	4	20160113	40.06	20160113	7.08		20170319	-5.85	20170319	-99.85	20170319	12.13	20170319	2.39	20170319	25	20170319	49.45	20170319	44.48
20160125	-7.47	20160125	0.69	20160125	-12.53	20160125	-0.99	20160125	-1	20160125	49.26	20160125	1.35		20170331	5.78	20170331	-185.19	20170331	20.54	20170331	11.47	20170331	-11	20170331	79.86	20170331	44.76
20160206	1.77	20160206	-1.85	20160206	-1.9	20160206	-3.67	20160206	-4	20160206	53.74	20160206	6.22		20170412	-2.1	20170412	-204.36	20170412	18.56	20170412	23.62	20170412	-28	20170412	83.79	20170412	51.56
20160218	1.21	20160218	-1.12	20160218	-9.59	20160218	-0.79	20160218	4	20160218	65.72	20160218	13.22		20170424	-2.49	20170424	-229.6	20170424	19.86	20170424	27.29	20170424	-7	20170424	100.94	20170424	44.84
20160301	-17.87	20160301	-3.74	20160301	-21.63	20160301	-3.76	20160301	-3	20160301	89.34	20160301	5.29		20170506	-10.08	20170506	-236	20170506	17.29	20170506	31.58	20170506	6	20170506	109.47	20170506	49.59
20160406	-29.41	20160406	-19.99	20160406	-31.95	20160406	-7.21	20160406	0	20160406	104.07	20160406	-7.85		20170518	-3.15	20170518	-241.28	20170518	23.23	20170518	27.52	20170518	4	20170518	124.91	20170518	46.26
20160418	-33.76	20160418	-10.27	20160418	-35.26	20160418	0.66	20160418	2	20160418	122.97	20160418	-4.97		20170530	-7.01	20170530	-248	20170530	17.31	20170530	25.4	20170530	-5	20170530	136.2	20170530	46.2
20160430	-29.24	20160430	-12.93	20160430	-34.26	20160430	-2.99	20160430	-1	20160430	138.41	20160430	3.21		20170611	-7.35	20170611	-241.37	20170611	17.99	20170611	37.89	20170611	-16	20170611	152.96	20170611	57.27
20160512	-33.47	20160512	-4.48	20160512	-31.83	20160512	2.52	20160512	1	20160512	151.98	20160512	5.07		20170623	-6.68	20170623	-246.48	20170623	13.43	20170623	27.12	20170623	-6	20170623	169.6	20170623	53.54
20160524	-30.1	20160524	-4.92	20160524	-31.67	20160524	1.2	20160524	0	20160524	169.67	20160524	-3.12		20170705	-8.76	20170705	-244.81	20170705	11.62	20170705	25.2	20170705	0	20170705	184.36	20170705	54.64
20160605	-29.94	20160605	9.5	20160605	-29.05	20160605	2.4	20160605	-5	20160605	180.88	20160605	19.7		20170717	-10.59	20170717	-231.52	20170717	11.11	20170717	29.21	20170717	6	20170717	205.21	20170717	64.05
20160629	-35.32	20160629	-4.97	20160629	-23.14	20160629	1.79	20160629	1	20160629	215.88	20160629	15.53		20170729	-7.91	20170729	-232.62	20170729	12.34	20170729	33.05	20170729	-5	20170729	226.41	20170729	65.15
20160711	-33.73	20160711	-0.14	20160711	-25.15	20160711	4.43	20160711	1	20160711	234.61	20160711	13.72		20170810	-9.42	20170810	-237.58	20170810	12.31	20170810	27.75	20170810	2	20170810	243.88	20170810	51.88
20160723	-34.01	20160723	0.23	20160723	-22.28	20160723	0.57	20160723	0	20160723	249.13	20160723	8.34		20170822	-9.51	20170822	-237.93	20170822	10.38	20170822	25.04	20170822	-3	20170822	259.7	20170822	57.97
20160804	-34.4	20160804	6.23	20160804	-18.91	20160804	-0.02	20160804	0	20160804	268.33	20160804	13.42		20170903	-10.28	20170903	-238.93	20170903	6.66	20170903	35.01	20170903	-4	20170903	302.75	20170903	59.4
20160816	-32.72	20160816	8.41	20160816	-16.14	20160816	-0.57	20160816	-2	20160816	280.13	20160816	19.77		20170915	-11.77	20170915	-239.88	20170915	-6.22	20170915	-31.55	20170915	2	20170915	320	20170915	50.19
20160828	-29.98	20160828	11.33	20160828	-16.65	20160828	1.44	20160828	-2	20160828	288.94	20160828	18.68		20171009	-16.03	20171009	-230.57	20171009	-5.68	20171009	-10.2	20171009	-1	20171009	326.24	20171009	62.95
20160909	-32.03	20160909	8.58	20160909	-16.5	20160909	-2.31	20160909	1	20160909	295.35	20160909	17.68		20171021	-16.67	20171021	-229.84	20171021	-8.49	20171021	-13.55	20171021	-8	20171021	342.08	20171021	53.21
20160921	-33.3	20160921	9.6	20160921	-16.42	20160921	-1.51	20160921	-1	20160921	310.65	20160921	9.55		20171102	-16.88	20171102	-230	20171102	-9.97	20171102	-20.07	20171102	7	20171102	352.08	20171102	44.87
20161003	-46.48	20161003	20.4	20161003	-13.34	20161003	-1.8	20161003	1	20161003	330.87	20161003	22.49		20171114	-21.08	20171114	-221.91	20171114	-14.16	20171114	-28.46	20171114	-7	20171114	346.52	20171114	46.88
20161015	-37.13	20161015	18.05	20161015	-15.18	20161015	-6.06	20161015	1	20161015	346.88	20161015	11.84		20171126	-20.61	20171126	-218.17	20171126	-11.93	20171126	-24.8	20171126	0	20171126	369.37	20171126	36.25
20161027	-37.88	20161027	23.04	20161027	-13.93	20161027	-1.32	20161027	-2	20161027	359.99	20161027	22.72		20180101	-22.71	20180101	-211.77	20180101	-9.54	20180101	20.69	20180101	-4	20180101	461.18	20180101	52.85
20161108	-39.08	20161108	14	20161108	-12.54	20161108	-5.13	20161108	1	20161108	376.01	20161108	23.32		20180113	-24.44	20180113	-217.35	20180113	-8.97	20180113	20.89	20180113	-26	20180113	469.84	20180113	67.5
20161120	-41.81	20161120	17.9	20161120	-12.89	20161120	-3.26	20161120	2	20161120	390.45	20161120	16.45		20180125	-20.54	20180125	-216.54	20180125	-3.55	20180125	31.69	20180125	0	20180125	479.73	20180125	68.34
20161202	-43.81	20161202	15.32	20161202	-9.1	20161202	-1.59	20161202	1	20161202	405.39	20161202	17.12		20180206	-16.03	20180206	-219.74	20180206	1.67	20180206	52	20180206	-17	20180206	492.92	20180206	85.36
20161214	-48.35	20161214	15.49	20161214	-11.4	20161214	5.26	20161214	-1	20161214	417.57	20161214	30.12		20180218	-15.18	20180218	-223.65	20180218	1.18	20180218	70.62	20180218	15	20180218	507.85	20180218	81.74
20161226	-53.54	20161226	5.74	20161226	-13.2	20161226	6.8	20161226	0	20161226	434.36	20161226	27.92		20180302	-22.75	20180302	-224.77	20180302	-0.83	20180302	80.2	20180302	15	20180302	508.31	20180302	83.82
20170107	-51.09	20170107	0.45	20170107	-13.04	20170107	9.17	20170107	-3	20170107	448.23	20170107	27.58		20180314	-22.4	20180314	-223.47	20180314	-0.8	20180314	89.44	20180314	-14	20180314	523.41	20180314	84.83
20170119	-53.06	20170119	-0.16	20170119	-11.05	20170119	14.4	20170119	1	20170119	468.6	20170119	23.68		20180326	-17.77	20180326	-223.29	20180326	2.2	20180326	110	20180326	-16	20180326	530.19	20180326	101.17
20170131	-56.28	20170131	-5.63	20170131	-8.87	20170131	17.01	20170131	-6	20170131	487.47	20170131	28.75		20180407	-22.19	20180407	-222.08	20180407	4.94	20180407	124.93	20180407	1	20180407	579.96	20180407	112.47
20170212	-60.39	20170212	-2.2	20170212	-2.18	20170212	18.6	20170212	6	20170212	500.64	20170212	33.3		20180501	-23.05	20180501	-210.51	20180501	11.94	20180501	157.08	20180501	-17	20180501	641.32	20180501	121.52
20170224	-61.12	20170224	-2.52	20170224	-8.62	20170224	15.1	20170224	2	20170224	486.55	20170224	38.08		20180513	-20.92	20180513	-213.39	20180513	14.53	20180513	160.9	20180513	-33	20180513	667.31	20180513	121.66
20170308	-55.81	20170308	-43.74	20170308	-4.57	20170308	18.19	20170308	6	20170308	544.39	20170308	40.25		20180525	-27.05	20180525	-205.68	20180525	15.04	20180525	161.07	20180525	5	20180525	681.54	20180525	132.98
20170320	-57.26	20170320	-95.93	20170320	-0.93	20170320	17.99	20170320	-6	20170320	534.25	20170320	39.26		20180618	-31.82	20180618	-208.39	20180618	17.68	20180618	26.36	20180618	-11	20180618	666.98	20180618	133.31
20170401	-62.86	20170401	-200.2	20170401	-8.26	20170401	18.68	20170401	-2	20170401	533.54	20170401	51.49		20180630	-35.24	20180630	-211.63	20180630	14.06	20180630	34.42	20180630	-17	20180630	630.09	20180630	133.03
20170413	-73.39	20170413	-230.14	20170413	-7.28	20170413	13.85	20170413	3	20170413	552.07	20170413	43.37		20180706	-37.87	20180706	-202.45	20180706	15.4	20180706	56.36	20180706	15	20180706	584.79	20180706	128.99
20170425	-67.3	20170425	-254.91	20170425	-12.09	20170425	16.77	20170425	0	20170425	561.56	20170425	41.95		20180712	-37.77	20180712	-198.56	20180712	12.99	20180712	61.35	20180712	-6	20180712	570.56	20180712	128.45
20170507	-69.29	20170507	-256.53	20170507	-11.19	20170507	20.84	20170507	-4	20170507	564.08	20170507	51.6		20180718	-39.9	20180718	-212.62	20180718	10.4	20180718	67.86	20180718	2	20180718	539.88	20180718	122.31
20170519	-72.63	20170519	-261.39	20170519	-13.2	20170519	22.01	20170519	2	20170519	592.54	20170519	55.86		20180724	-40.39	20180724	-216.17	20180724	5.74	20180724	61.21	20180724	-9	20180724	524.39	20180724	126.6
20170531	-73.34	20170531	-260.06	20170531	-14.96	20170531	14.83	20170531	1	20170531	603.55	20170531	57.8		20180730	-39.6	20180730	-208.02	20180730	5.06	20180730	84.28	20180730	-8	20180730	500.14	20180730	132.32
20170612	-74.21	20170612	-249.53	20170612	-16.96	20170612	14.4	20170612	-1	20170612	612.96	20170612	59.76		20180805	-39.76	20180805	-216.11	20180805	1.33	20180805	91.41	20180805	-5	20180805	490.57	20180805	132.8
20170624	-73.94	20170624	-241.75	20170624	-17.55	20170624	12.78	20170624	-2	20170624	628.95	20170624	64.78		20180811	-41.96	20180811	-217.29	20180811	2.81	20180811	96.21	20180811	-19	20180811	454.06	20180811	123.35
20170706	-76.69	20170706	-239.26	20170706	-18.82	20170706	11.94	20170706	-4	20170706	634.07	20170706	62.34		20180817	-40.44	20180817	-207.72	20180817	2.75	20180817	119.47	20180817	-1	20180817	416.61	20180817	131.66
20170718	-77.1	20170718	-248.3	20170718	-19.82	20170718	9.18	20170718	4	20170718	674.69	20170718	59.9		20180823	-43.15	20180823	-204.95	20180823	2.92	20180823	134.13	20180823	0	20180823	378.8	20180823	129.24
20170730	-73.63	20170730	-248.01	20170730	-16.45	20170730	10.88	20170730	2	20170730	654.14	20170730	66.16		20180904	-44.07	20180904	-208.9	20180904	-0.3	20180904	140.15	20180904	-10	20180904	365.03	20180904	134.16
20170811	-74.74	20170811	-246.24	20170811	-18.62	20170811	7.57	20170811	0	20170811	676.92	20170811	65.62		20180916	-45.45	20180916	-212.62	20180916	-0.76	20180916	158.2	20180916	-13	20180916	399.96	20180916	138.65
20170823	-77.22	20170823	-238.89	20170823	-14.1	20170823	5.35	20170823	1	20170823	701.83	20170823	56.9		20180922	-44.69	20180922	-208.06	20180922	-1.84	20180922	172.64	20180922	2	20180922	423.26	20180922	146
20170904	-76.69	20170904	-244.46	20170904	-16.91	20170904	1.27	20170904	-1	20170904	719.01	20170904	66.54		20180928	-43.52	20180928	-206.75	20180928	-2.33	20180928	174.51	20180928	-8	20180928	442.66	20180928	142.66
20170916	-75.12	20170916	-241.38	20170916	-20.01	20170916	-8.05	20170916	1	20170916	777.07	20170916	76.41		20181004	-43.5	20181004	-201.46	20181004	5.03	20181004	165.86	20181004	-14	20181004	466.79	20181004	151.61
20170928	-77.15	20170928	-238.08	20170928	-21.05	20170928	-11.85	20170928	1	20170928	817.53	20170928	77.64		20181010	-43.24	20181010	-199.97	20181010	-1.76	20181010	185.78	20181010	-21	20181010	489.17	20181010	156.47
20171010	-77.92	20171010	-236.39	20171010	-20.37	20171010	-11.59	20171010	0	20171010	860.12	20171010	87.61		20181016	-43.84	20181016	-196.48	20181016	-0.85	20181016	207.81	20181016	2	20181016	513.89	20181016	153.02
20171022	-76.33	20171022	-230.09	20171022	-18.97	20171022	-9.96	20171022	0	20171022	911.67	20171022	85.43		20181022	-42.63	20181022	-206.46	20181022	-3.55	20181022	201.5	20181022	-4	20181022	537.24	20181022	143.22
20171103	-77.58	20171103	-225.35	20171103	-19.77	20171103	-10.3	20171103	-1	20171103	956.14	20171103	87.44		20181028	-41.77	20181028	-185.99	20181028	-3.65	20181028	207.09	20181028	3	20181028	563.74	20181028	149.85
20171115	-76.9	20171115	-220.51	20171115	-22.16	20171115	-7.57	20171115	4	20171115	1003.83	20171115	89.1		20181103	-41.48	20181103	-197.87	20181103	-3.84	20181103	211.92	20181103	-6	20181103	584.25	20181103	143.14
20171127	-77.47	20171127	-221.52	20171127	-18.76	20171127	-5.23	20171127	0	20171127	1048.67	20171127	88.07		20181109	-41.02	20181109	-191.1	20181109	-6.8	20181109	213.78	20181109	-13	20181109	607.26	20181109	144.15
20171209	-78.96	20171209	-219.88	20171209	-24.38	20171209	-4.9	20171209	1	20171209	1090.73	20171209	87.31		20181115	-39.43	20181115	-191.4	20181115	-3.83	20181115	221.51	20181115	-9	20181115	629.37	20181115	141.2
20171221	-80.88	20171221	-220.37	20171221	-25.46	20171221	-1.99	20171221	-1	20171221	1134.61	20171221	86.84		20181121	-38.09	20181121	-189.89	20181121	-7.69	20181121	225.09	20181121	-14	20181121	650.11	20181121	141.68
20180102	-85.41	20180102	-221.15	20180102	-25.16	20180102	-1.9	20180102	0	20180102	1177.79	20180102	83.15		20181127	-40.59	20181127	-193.3	20181127	-7.33	20181127	219.23	20181127	-10	20181127	668.63	20181127	138.53
20180114	-84.69	20180114	-224.81	20180114	-28.52	20180114	3.1	20180114	1	20180114	1224.93	20180114	86.17		20181203	-38.4	20181203	-189.31	20181203	-8.75	20181203	226.12	20181203	-7	20181203	687.93	20181203	143.43
20180126	-82.37	20180126	-227.87	20180126	-22.99	20180126	5.24	20180126	-3	20180126	1271.56	20180126	97.59		20181209	-41.13	20181209	-173.98	20181209	-6.04	20181209	217.9	20181209	-18	20181209	713.13	20181209	160.81
20180207	-88.41	20180207	-227.91	20180207	-27.52	20180207	6.58	20180207	3	20180207	1312.95	20180207	86.97		20181221	-37.22	20181221	-186.85	20181221	-12.09	20181221	246.96	20181221	-4	20181221	756.94	20181221	146.35
20180219	-89.88	20180219	-230.99	20180219	-29.53	20180219	6.65	20180219	1	20180219	1359.7	20180219	86.53		20181227	-35.92	20181227	-187.73	20181227	-11.02	20181227	262.85	20181227	-2	20181227	765.33	20181227	150.91
20180303	-90.1	20180303	-234.46	20180303	-29.09	20180303	8.21	20180303	1	20180303	1402.8	20180303	92.97		20190102	-36.47	20190102	-189.43	20190102	-17.87	20190102	261.16	20190102	1	20190102	774	20190102	141.6
20180315	-91.22	20180315	-231.78	20180315	-26.95	20180315	11.3	20180315	-2	20180315	1438.13	20180315	100.83		20190108	-38.38	20190108	-182.63	20190108	-17.13	20190108	274.13	20190108	-10	20190108	790.26	20190108	151.7
20180327	-93.69	20180327	-233.6	20180327	-31.78	20180327	12.58	20180327	1	20180327	1488.31	20180327	97.11		20190114	-38.11	20190114	-191.57	20190114	-17.9	20190114	271.48	20190114	-13	20190114	803.24	20190114	146.92
20180408	-94.18	20180408	-229.32	20180408	-30.78	20180408	13.52	20180408	-2	20180408	1541.77	20180408	99.07		20190120	-34.58	20190120	-188.06	20190120	-18.6	20190120	284.25	20190120	-13	20190120	819.86	20190120	152.74
20180420	-94.78	20180420	-224.97	20180420	-21.24	20180420	17.55	20180420	0	20180420	1583.53	20180420	105.66		20190126	-31.63	20190126	-187.53	20190126	-13.49	20190126	286.47	20190126	-12	20190126	836.7	20190126	159.88
20180502	-97.7	20180502	-208.63	20180502	-23.07	20180502	22.66	20180502	2	20180502	1639.15	20180502	112.17		20190201	-32.42	20190201	-184.62	20190201	-16.42	20190201	304.16	20190201	-25	20190201	852.29	20190201	160.05
20180514	-98.61	20180514	-206.19	20180514	-18.23	20180514	25.18	20180514	2	20180514	1687.66	20180514	118.28		20190219	-28.7	20190219	-185.93	20190219	-18.79	20190219	334.5	20190219	9	20190219	885.76	20190219	160.56
20180526	-99.53	20180526	-203.59	20180526	-13.06	20180526	27.12	20180526	-3	20180526	1732.46	20180526	129.41		20190225	-26.19	20190225	-185.04	20190225	-10.79	20190225	334.29	20190225	14	20190225	908.81	20190225	166.78
20180607	-98.79	20180607	-196.73	20180607	-10.13	20180607	27.38	20180607	4	20180607	1771.25	20180607	130.43		20190303	-30.88	20190303	-192.71	20190303	-19.87	20190303	349.9	20190303	0	20190303	906.43	20190303	172.02
20180619	-100.46	20180619	-194.96	20180619	-14.96	20180619	21.18	20180619	-3	20180619	1783.73	20180619	126.23		20190309	-30.66	20190309	-194.59	20190309	-15.04	20190309	354.23	20190309	-4	20190309	925.56	20190309	169.49
20180701	-100.54	20180701	-191.48	20180701	-3	20180701	24.11	20180701	-1	20180701	1882.47	20180701	114.72		20190315	-25.58	20190315	-191.43	20190315	-16.28	20190315	360.82	20190315	-16	20190315	931.08	20190315	167.89
20180707	-98.75	20180707	-185.37	20180707	-4.19	20180707	26.44	20180707	2	20180707	1844.99	20180707	140.09		20190321	-24.79	20190321	-189.15	20190321	-12.26	20190321	362.72	20190321	-12	20190321	939.52	20190321	179.87
20180713	-99.39	20180713	-189.42	20180713	-7.64	20180713	27.77	20180713	-2	20180713	1788.35	20180713	132.62		20190327	-15.48	20190327	-198.68	20190327	-20.83	20190327	372.56	20190327	-5	20190327	953.52	20190327	177.29
20180725	-99.42	20180725	-196.81	20180725	-4.84	20180725	30.42	20180725	-1	20180725	1757.67	20180725	146.95		20190402	-29.65	20190402	-193.01	20190402	-14.91	20190402	374.88	20190402	2	20190402	959.79	20190402	174.67
20180731	-97.5	20180731	-195.16	20180731	-6.34	20180731	34.35	20180731	4	20180731	1658.73	20180731	138.63		20190408	-24.34	20190408	-188.35	20190408	-12.4	20190408	367.94	20190408	-7	20190408	968.6	20190408	178.75
20180806	-98.59	20180806	-195.76	20180806	-11.16	20180806	34.97	20180806	0	20180806	1714.06	20180806	145.16		20190414	-26.43	20190414	-193.25	20190414	-12.08	20190414	375.13	20190414	10	20190414	976.74	20190414	188.2
20180812	-100.68	20180812	-197.59	20180812	-8.94	20180812	37.18	20180812	0	20180812	1694.03	20180812	143.93		20190420	-33.93	20190420	-188.72	20190420	-12.5	20190420	383.77	20190420	-15	20190420	981.99	20190420	172.37
20180818	-100.25	20180818	-198.21	20180818	-8.18	20180818	38.02	20180818	2	20180818	1658.94	20180818	145.53		20190426	-29.36	20190426	-193.01	20190426	-11.69	20190426	382.61	20190426	-15	20190426	995.44	20190426	191.28
20180824	-99.83	20180824	-193.3	20180824	-7.96	20180824	39.89	20180824	0	20180824	1640.25	20180824	147.72		20190502	-26.82	20190502	-188.67	20190502	-6.44	20190502	374.36	20190502	1	20190502	1008.42	20190502	189.84
20180830	-99.87	20180830	-188.8	20180830	-10.06	20180830	41.82	20180830	-3	20180830	1620.49	20180830	151.25		20190508	-24	20190508	-188.1	20190508	-4.68	20190508	390.98	20190508	-26	20190508	1019.41	20190508	195.72
20180905	-99.72	20180905	-190.05	20180905	-11.48	20180905	42.78	20180905	3	20180905	1632.4	20180905	143.07		20190514	-23.36	20190514	-187.12	20190514	-6.77	20190514	390.15	20190514	-3	20190514	1034.11	20190514	195.5
20180911	-101.21	20180911	-190.91	20180911	-12.1	20180911	43.32	20180911	-3	20180911	1649.41	20180911	144.69		20190520	-25.33	20190520	-185.14	20190520	-2.47	20190520	398.53	20190520	-15	20190520	1042.82	20190520	197.25
20180917	-99.43	20180917	-192.28	20180917	-7.89	20180917	42.93	20180917	3	20180917	1667.78	20180917	150.33		20190526	-23.39	20190526	-182.08	20190526	-6	20190526	396.7	20190526	-9	20190526	1054.61	20190526	197.74
20180923	-98.95	20180923	-187.81	20180923	-13.08	20180923	47.92	20180923	0	20180923	1693.17	20180923	140.62		20190601	-18.07	20190601	-180.4	20190601	-6.67	20190601	420.1	20190601	7	20190601	1057.63	20190601	211.06
20180929	-98.51	20180929	-198.72	20180929	-12.54	20180929	47.95	20180929	0	20180929	1714.54	20180929	156.92		20190613	-19.08	20190613	-175.56	20190613	-6.47	20190613	429.5	20190613	-1	20190613	1090.55	20190613	202.56
20181005	-99.28	20181005	-188.56	20181005	-10	20181005	52.47	20181005	0	20181005	1742.5	20181005	166.05		20190619	-21.42	20190619	-180.92	20190619	-8.55	20190619	433.86	20190619	-7	20190619	1106.77	20190619	198.26
20181011	-99.42	20181011	-191.4	20181011	-13.68	20181011	45.64	20181011	-2	20181011	1765.23	20181011	164.07		20190625	-17.88	20190625	-176.54	20190625	-5.48	20190625	433.95	20190625	-8	20190625	1114.68	20190625	200.2
20181017	-98.31	20181017	-188.78	20181017	-11.74	20181017	49.21	20181017	3	20181017	1793.97	20181017	168.1		20190701	-18.7	20190701	-176.72	20190701	-5.01	20190701	449.5	20190701	-12	20190701	1127.72	20190701	200.61
20181023	-100.03	20181023	-196.18	20181023	-13.92	20181023	47.18	20181023	-1	20181023	1821.62	20181023	154.79		20190707	-20.77	20190707	-175.44	20190707	-9.91	20190707	458.38	20190707	-12	20190707	1136.96	20190707	199.93
20181029	-101.29	20181029	-189.37	20181029	-15.58	20181029	50.97	20181029	-4	20181029	1847.36	20181029	158.87		20190713	-21.33	20190713	-168.85	20190713	-9.06	20190713	466.34	20190713	-2	20190713	1151.89	20190713	200.87
20181104	-99.32	20181104	-192.63	20181104	-13.54	20181104	50.66	20181104	1	20181104	1873.8	20181104	163.35		20190719	-20.94	20190719	-177.79	20190719	-12.35	20190719	469.78	20190719	-13	20190719	1161.32	20190719	202.14
20181110	-100.26	20181110	-192.61	20181110	-11.82	20181110	53.15	20181110	1	20181110	1898.85	20181110	164.62		20190725	-21.24	20190725	-162.24	20190725	-12.58	20190725	488.3	20190725	7	20190725	1172.39	20190725	213.93
20181116	-100.87	20181116	-188.19	20181116	-13.16	20181116	51.94	20181116	3	20181116	1921.18	20181116	174.99		20190731	-22.16	20190731	-175.52	20190731	-17.02	20190731	480.29	20190731	-6	20190731	1182.67	20190731	189.58
20181122	-99.62	20181122	-185.45	20181122	-14.59	20181122	53.29	20181122	3	20181122	1946.65	20181122	171.78		20190806	-23	20190806	-179.1	20190806	-12.83	20190806	490.47	20190806	-17	20190806	1196.47	20190806	190.69
20181128	-96.97	20181128	-185.31	20181128	-15.91	20181128	54.82	20181128	3	20181128	1969.29	20181128	170.33		20190818	-23.27	20190818	-178.51	20190818	-17.03	20190818	492.96	20190818	-11	20190818	1225.91	20190818	197.3
20181204	-97.49	20181204	-185.74	20181204	-17.55	20181204	54.15	20181204	-1	20181204	1990.78	20181204	169.68		20190824	-21.49	20190824	-178.79	20190824	-14.55	20190824	507.31	20190824	-14	20190824	1233.95	20190824	198.71
20181210	-100.51	20181210	-188.21	20181210	-13.39	20181210	55.02	20181210	-5	20181210	2012.27	20181210	169.12		20190830	-23.23	20190830	-173.81	20190830	-12.8	20190830	525.43	20190830	-9	20190830	1246.48	20190830	210.09
20181216	-94.19	20181216	-190.34	20181216	-14.81	20181216	56.1	20181216	2	20181216	2033.26	20181216	178.39		20190905	-23.81	20190905	-182.85	20190905	-15.17	20190905	529.36	20190905	-10	20190905	1258.41	20190905	195.95
20181222	-97.4	20181222	-183.38	20181222	-19.11	20181222	60.55	20181222	1	20181222	2054.61	20181222	174.94		20190911	-23.01	20190911	-168.15	20190911	-12.6	20190911	554.2	20190911	-10	20190911	1269.95	20190911	216.99
20181228	-97.5	20181228	-183.27	20181228	-21.01	20181228	61.18	20181228	1	20181228	2075.49	20181228	172.51		20190917	-24.38	20190917	-172.11	20190917	-12.31	20190917	552.58	20190917	12	20190917	1277.94	20190917	217.58
20190103	-89.99	20190103	-192.01	20190103	-13.43	20190103	62.77	20190103	-1	20190103	2099.41	20190103	180.22		20190923	-23.75	20190923	-176.03	20190923	-11.24	20190923	561.19	20190923	0	20190923	1284.45	20190923	210.81
20190109	-95.09	20190109	-183.62	20190109	-24.16	20190109	59.58	20190109	-6	20190109	2119.55	20190109	178.48		20190929	-20.71	20190929	-182.34	20190929	-14.49	20190929	553.68	20190929	-21	20190929	1293.82	20190929	208.53
20190115	-97.92	20190115	-194.17	20190115	-24.32	20190115	64.44	20190115	3	20190115	2137.63	20190115	173.34		20191005	-22.45	20191005	-174.55	20191005	-16.78	20191005	566.68	20191005	-14	20191005	1300.28	20191005	209.67
20190121	-96.39	20190121	-195.58	20190121	-24.12	20190121	62.55	20190121	3	20190121	2156.33	20190121	171.56		20191011	-22.57	20191011	-181.89	20191011	-19.08	20191011	566.6	20191011	-4	20191011	1306.11	20191011	205.28
20190127	-94.92	20190127	-194.82	20190127	-24.65	20190127	64.96	20190127	-3	20190127	2177.69	20190127	169.87		20191023	-21.76	20191023	-175.09	20191023	-23.36	20191023	576.61	20191023	-9	20191023	1326.17	20191023	205.21
20190202	-91.24	20190202	-196.35	20190202	-24.46	20190202	67.95	20190202	5	20190202	2201.7	20190202	163.45		20191029	-21.88	20191029	-171.67	20191029	-19.42	20191029	577.11	20191029	-14	20191029	1333.13	20191029	210.48
20190208	-96	20190208	-202.23	20190208	-29.07	20190208	60.49	20190208	-5	20190208	2215.38	20190208	167.13		20191104	-22.15	20191104	-171.69	20191104	-22.21	20191104	582.41	20191104	-9	20191104	1341.46	20191104	207.95
20190220	-93.91	20190220	-201.58	20190220	-27.86	20190220	67.09	20190220	3	20190220	2254.96	20190220	171.13		20191110	-20.36	20191110	-159.14	20191110	-17.35	20191110	602.08	20191110	7	20191110	1351.94	20191110	224.29
20190226	-91.09	20190226	-198.37	20190226	-26.58	20190226	70.32	20190226	-2	20190226	2273.31	20190226	171.91		20191216	-21.3	20191216	-150.79	20191216	-19.96	20191216	627.99	20191216	-11	20191216	1429.86	20191216	222.71
20190304	-94.48	20190304	-198.61	20190304	-26.49	20190304	69.83	20190304	8	20190304	2297.59	20190304	169.77		20191222	-22.49	20191222	-146.25	20191222	-22.07	20191222	631.2	20191222	-7	20191222	1436.42	20191222	223.32
20190310	-92.89	20190310	-200.51	20190310	-28.27	20190310	67.29	20190310	-1	20190310	2308.29	20190310	175.04		20191228	-17.69	20191228	-145.72	20191228	-18.32	20191228	637.35	20191228	-12	20191228	1447.58	20191228	224.15
20190316	-94.03	20190316	-197.57	20190316	-26.14	20190316	69.47	20190316	-1	20190316	2317.05	20190316	172.5		20200103	-16.18	20200103	-143.1	20200103	-18.2	20200103	665.1	20200103	-20	20200103	1449.77	20200103	224.95
20190322	-93.91	20190322	-197.05	20190322	-20.57	20190322	73.06	20190322	4	20190322	2331.65	20190322	175.35		20200109	-17.88	20200109	-144.7	20200109	-18.13	20200109	684.98	20200109	-8	20200109	1452.9	20200109	226.88
20190328	-76.08	20190328	-195.97	20190328	-11.56	20190328	75.98	20190328	4	20190328	2339.83	20190328	181.76		20200115	-15.3	20200115	-144.24	20200115	-14.74	20200115	567.88	20200115	-3	20200115	1450.36	20200115	232.09
20190403	-87.29	20190403	-191.41	20190403	-26.29	20190403	78.86	20190403	1	20190403	2349.36	20190403	180.03		20200121	-17.03	20200121	-148.53	20200121	-16.92	20200121	761.52	20200121	-11	20200121	1452.44	20200121	230.94
20190409	-90.06	20190409	-196.41	20190409	-29.25	20190409	78.23	20190409	-8	20190409	2361.95	20190409	179		20200127	-14.68	20200127	-145.21	20200127	-14.56	20200127	752.11	20200127	-27	20200127	1455.1	20200127	236.45
20190415	-87.69	20190415	-197.4	20190415	-27.92	20190415	80.21	20190415	-2	20190415	2372.36	20190415	178.24		20200202	-15.65	20200202	-139.33	20200202	-11.73	20200202	705.02	20200202	23	20200202	1460.02	20200202	244.82
20190421	-86	20190421	-194.28	20190421	-27.19	20190421	82.01	20190421	6	20190421	2381.64	20190421	180.13		20200208	-12.69	20200208	-144.55	20200208	-9.17	20200208	668.98	20200208	-16	20200208	1463.05	20200208	241.95
20190427	-87.32	20190427	-194.23	20190427	-24.87	20190427	87.3	20190427	1	20190427	2395.97	20190427	190.8		20200214	-13.99	20200214	-150.36	20200214	-7.86	20200214	659.61	20200214	-6	20200214	1461.73	20200214	241.78
20190503	-86.32	20190503	-191.74	20190503	-25.68	20190503	90.35	20190503	-2	20190503	2404.9	20190503	188.94		20200220	-14.51	20200220	-149.1	20200220	-11.08	20200220	623.27	20200220	16	20200220	1464.89	20200220	237.9
20190509	-86.46	20190509	-192.23	20190509	-27.23	20190509	89.32	20190509	-1	20190509	2417.07	20190509	185.39		20200226	-12.9	20200226	-145.92	20200226	-1.8	20200226	606.17	20200226	-18	20200226	1473.19	20200226	249.74
20190521	-83.65	20190521	-179.08	20190521	-24.21	20190521	97.34	20190521	-1	20190521	2444.53	20190521	195.86		20200303	-13.08	20200303	-155.77	20200303	-13.44	20200303	584.91	20200303	-34	20200303	1473.85	20200303	255.22
20190527	-84.26	20190527	-170.24	20190527	-26.55	20190527	98.45	20190527	0	20190527	2449.3	20190527	194		20200309	-11.07	20200309	-151.24	20200309	-8.61	20200309	557.24	20200309	-26	20200309	1469.13	20200309	248.49
20190602	-84.41	20190602	-182.87	20190602	-17.12	20190602	97.36	20190602	-2	20190602	2443.59	20190602	210.49		20200315	-9.65	20200315	-151.08	20200315	-8.89	20200315	556.13	20200315	-10	20200315	1484.53	20200315	252.77
20190614	-85.01	20190614	-164.85	20190614	-25.29	20190614	102.63	20190614	1	20190614	2491.97	20190614	206.31		20200321	-17.88	20200321	-158.12	20200321	-6.54	20200321	519.46	20200321	23	20200321	1476.24	20200321	255.37
20190620	-84.41	20190620	-165.69	20190620	-27.2	20190620	104.19	20190620	0	20190620	2499.98	20190620	200.05		20200327	-16	20200327	-165.39	20200327	-12.34	20200327	510.35	20200327	-6	20200327	1485.13	20200327	263.17
20190626	-84.54	20190626	-159.96	20190626	-25.59	20190626	103.68	20190626	1	20190626	2513.67	20190626	203.52		20200402	-9.9	20200402	-159.87	20200402	0.41	20200402	493.98	20200402	-2	20200402	1489.94	20200402	257.08
20190702	-83.72	20190702	-158.42	20190702	-26.6	20190702	107.42	20190702	-1	20190702	2531.5	20190702	200.43		20200408	-7.66	20200408	-154.55	20200408	0.46	20200408	506.37	20200408	0	20200408	1497.04	20200408	265.23
20190714	-84.08	20190714	-157.33	20190714	-25.09	20190714	109.55	20190714	-2	20190714	2557.76	20190714	218.18		20200414	-8.6	20200414	-150.64	20200414	4.93	20200414	494.29	20200414	-1	20200414	1507.58	20200414	272.44
20190720	-85.59	20190720	-161.18	20190720	-18.52	20190720	110.05	20190720	2	20190720	2572.59	20190720	213.24		20200420	-7.7	20200420	-153.73	20200420	9.71	20200420	486.22	20200420	-19	20200420	1514.53	20200420	267.63
20190726	-83.19	20190726	-158.19	20190726	-25.12	20190726	112.32	20190726	0	20190726	2585.27	20190726	207.32		20200426	-9.28	20200426	-157.85	20200426	10.56	20200426	467.58	20200426	0	20200426	1522.55	20200426	270.22
20190801	-83.04	20190801	-154.38	20190801	-23.81	20190801	111.52	20190801	2	20190801	2599.27	20190801	211.14		20200502	-10.62	20200502	-159.33	20200502	11.99	20200502	460.91	20200502	10	20200502	1525.18	20200502	275.09
20190807	-82.26	20190807	-151.45	20190807	-26.27	20190807	114.3	20190807	0	20190807	2613.18	20190807	216.84		20200508	-11.45	20200508	-160.64	20200508	13.19	20200508	457.09	20200508	-10	20200508	1533.8	20200508	276.03
20190813	-80.94	20190813	-152.94	20190813	-28.15	20190813	116.41	20190813	1	20190813	2626.49	20190813	202.61		20200514	-11.8	20200514	-151.6	20200514	15.14	20200514	457.63	20200514	-15	20200514	1541.4	20200514	282.6
20190819	-82.38	20190819	-149.86	20190819	-25.56	20190819	115.54	20190819	-1	20190819	2640.26	20190819	219.54		20200520	-15.63	20200520	-155.85	20200520	15.16	20200520	456.06	20200520	-5	20200520	1549.26	20200520	273.83
20190825	-80.88	20190825	-149.62	20190825	-29.34	20190825	119.87	20190825	-1	20190825	2654.66	20190825	214.77		20200526	-11.21	20200526	-148.73	20200526	20.38	20200526	454.8	20200526	6	20200526	1562.32	20200526	283.16
20190831	-81.66	20190831	-147.39	20190831	-26.75	20190831	119.19	20190831	-3	20190831	2669.6	20190831	219.85		20200601	-13.69	20200601	-146.41	20200601	23.31	20200601	453.7	20200601	17	20200601	1566.88	20200601	285.69
20190906	-81.89	20190906	-144.06	20190906	-28.22	20190906	122.2	20190906	-1	20190906	2683.25	20190906	221.61		20200607	-15.23	20200607	-159.72	20200607	16.44	20200607	451.2	20200607	-9	20200607	1573.04	20200607	285.88
20190912	-81.84	20190912	-142.75	20190912	-28.48	20190912	122.49	20190912	3	20190912	2700.5	20190912	212.61		20200613	-19.98	20200613	-151.05	20200613	14.55	20200613	453.45	20200613	-22	20200613	1583.4	20200613	279.44
20190918	-81.6	20190918	-135.8	20190918	-28.34	20190918	130.34	20190918	-3	20190918	2714.59	20190918	225.11		20200619	-22.21	20200619	-157.5	20200619	13.68	20200619	453.64	20200619	-13	20200619	1591.9	20200619	270.48
20190930	-80.91	20190930	-137.21	20190930	-27.26	20190930	125.21	20190930	2	20190930	2744.3	20190930	216.35		20200625	-24.34	20200625	-154.34	20200625	12.01	20200625	455.8	20200625	-17	20200625	1595.54	20200625	271.91
20191006	-83.83	20191006	-138.64	20191006	-30.7	20191006	126.67	20191006	3	20191006	2757.35	20191006	217.69		20200701	-24.04	20200701	-147.12	20200701	15.19	20200701	449.08	20200701	-9	20200701	1604.19	20200701	271.37
20191012	-81.85	20191012	-135.48	20191012	-27.89	20191012	127.8	20191012	1	20191012	2772.96	20191012	222.86		20200707	-25.92	20200707	-149.83	20200707	11.33	20200707	446.74	20200707	-10	20200707	1614.87	20200707	268.37
20191018	-81.91	20191018	-135.85	20191018	-28.99	20191018	127.35	20191018	2	20191018	2785.73	20191018	225.9		20200713	-25.92	20200713	-157.29	20200713	10.95	20200713	439.92	20200713	-9	20200713	1619.77	20200713	257.95
20191024	-82.2	20191024	-136.01	20191024	-29.04	20191024	129.02	20191024	1	20191024	2800.78	20191024	224.88		20200725	-25.49	20200725	-150.92	20200725	11.91	20200725	452.22	20200725	-2	20200725	1636.14	20200725	266.23
20191030	-82.45	20191030	-140.81	20191030	-30.61	20191030	130.1	20191030	-2	20191030	2813.45	20191030	222.59		20200731	-23.26	20200731	-156.34	20200731	5.91	20200731	438.8	20200731	-2	20200731	1644.14	20200731	254.33
20191105	-85.38	20191105	-139.67	20191105	-27.88	20191105	130.46	20191105	-1	20191105	2826.48	20191105	225.17		20200812	-29.13	20200812	-156.45	20200812	9.97	20200812	455.42	20200812	-17	20200812	1659.82	20200812	261.53
20191117	-81.99	20191117	-139.5	20191117	-30.43	20191117	132.28	20191117	0	20191117	2854.59	20191117	229.72		20200818	-28.45	20200818	-159.07	20200818	9.63	20200818	462.4	20200818	-6	20200818	1667.13	20200818	276.23
20191123	-84.28	20191123	-131.45	20191123	-28.75	20191123	137.52	20191123	0	20191123	2866.63	20191123	236.81		20200824	-26.66	20200824	-148.69	20200824	17.84	20200824	475.7	20200824	9	20200824	1677.32	20200824	286.56
20191129	-83.09	20191129	-145.92	20191129	-30.31	20191129	132.79	20191129	0	20191129	2881.69	20191129	229.83		20200830	-33.88	20200830	-155.67	20200830	15.6	20200830	462.85	20200830	-8	20200830	1677.54	20200830	272.43
20191205	-83.11	20191205	-144.6	20191205	-29.92	20191205	131.56	20191205	1	20191205	2893.11	20191205	224.46		20200905	-31.39	20200905	-161.1	20200905	12.04	20200905	460.27	20200905	-14	20200905	1686.93	20200905	276.57
20191211	-83.2	20191211	-143.95	20191211	-29.41	20191211	129.86	20191211	0	20191211	2905.06	20191211	231.55		20200911	-34.05	20200911	-163.84	20200911	11.19	20200911	469.03	20200911	-6	20200911	1695.48	20200911	268.12
20191217	-85.8	20191217	-143.03	20191217	-29.66	20191217	123.35	20191217	2	20191217	2915.3	20191217	229.74		20200917	-35.09	20200917	-159.53	20200917	12.1	20200917	462.67	20200917	-5	20200917	1693.34	20200917	271.86
20191223	-85.07	20191223	-142.44	20191223	-27.71	20191223	119.22	20191223	0	20191223	2926.13	20191223	232.25		20200929	-37.15	20200929	-162.48	20200929	12.69	20200929	474.06	20200929	-3	20200929	1709.58	20200929	276.43
20191229	-85.77	20191229	-144.72	20191229	-28.2	20191229	112.08	20191229	1	20191229	2935.43	20191229	236.12		20201023	-36.72	20201023	-151.51	20201023	21.97	20201023	502.75	20201023	-19	20201023	1757.88	20201023	284.43
20200104	-86.63	20200104	-145.46	20200104	-29.23	20200104	101.73	20200104	-8	20200104	2946.97	20200104	237.44		20201029	-37.08	20201029	-147.42	20201029	23.4	20201029	517.36	20201029	-9	20201029	1766.14	20201029	289.42
20200110	-83.86	20200110	-149.18	20200110	-23.92	20200110	88.01	20200110	-1	20200110	2954.07	20200110	241.38		20201104	-41.33	20201104	-135.99	20201104	21.46	20201104	512.68	20201104	2	20201104	1773.19	20201104	296.43
20200116	-85.1	20200116	-147.83	20200116	-27	20200116	-65.42	20200116	0	20200116	2967.21	20200116	248.64		20201110	-37.32	20201110	-136.78	20201110	22.49	20201110	526.43	20201110	6	20201110	1785.17	20201110	303.23
20200122	-88.8	20200122	-145.24	20200122	-29.63	20200122	-141.96	20200122	5	20200122	2974.06	20200122	234.41		20201116	-39.1	20201116	-139.13	20201116	16.66	20201116	504.08	20201116	-27	20201116	1793.71	20201116	297.43
20200128	-89	20200128	-147.02	20200128	-28.45	20200128	-162.57	20200128	0	20200128	2983.49	20200128	239.82		20201122	-41.68	20201122	-132.86	20201122	21.44	20201122	529.65	20201122	7	20201122	1800.51	20201122	299.29
20200203	-91.43	20200203	-148	20200203	-31.24	20200203	-178.76	20200203	0	20200203	2992.98	20200203	237.68		20201128	-39.49	20201128	-135.47	20201128	24.62	20201128	534.25	20201128	-26	20201128	1807.55	20201128	291.83
20200209	-91.83	20200209	-147.6	20200209	-21.99	20200209	-192.78	20200209	3	20200209	3003.03	20200209	242.03		20201204	-43.04	20201204	-131.43	20201204	24.72	20201204	548.61	20201204	-7	20201204	1812.53	20201204	288.4
20200215	-94.27	20200215	-153.34	20200215	-33.32	20200215	-204.6	20200215	0	20200215	3007.77	20200215	242.41		20201210	-40.9	20201210	-139.61	20201210	26.26	20201210	542.92	20201210	-14	20201210	1821.7	20201210	285.01
20200221	-94.82	20200221	-152.2	20200221	-33.41	20200221	-215.86	20200221	-2	20200221	3018.4	20200221	239.24		20201216	-42.5	20201216	-139.4	20201216	27.9	20201216	547.68	20201216	-4	20201216	1829.59	20201216	291.58
20200227	-95.61	20200227	-157.29	20200227	-35.01	20200227	-227.84	20200227	0	20200227	3026.5	20200227	237.41		20201222	-42.03	20201222	-134.16	20201222	29.7	20201222	558.86	20201222	-14	20201222	1836.11	20201222	288.39
20200304	-97.44	20200304	-154.38	20200304	-35.76	20200304	-231.65	20200304	-1	20200304	3036.87	20200304	234.46		20201228	-43.07	20201228	-129.57	20201228	28.82	20201228	559.28	20201228	-6	20201228	1845.07	20201228	289.5
20200310	-101.1	20200310	-156.96	20200310	-28.52	20200310	-237.03	20200310	2	20200310	3044.97	20200310	252.44		20210103	-42.68	20210103	-128.13	20210103	29.72	20210103	560.46	20210103	-32	20210103	1851.98	20210103	291.12
20200316	-96.89	20200316	-153.68	20200316	-33.7	20200316	-242.23	20200316	2	20200316	3056.64	20200316	239.42		20210109	-40.26	20210109	-132.42	20210109	32.14	20210109	569.99	20210109	10	20210109	1863.25	20210109	294.91
20200322	-97.83	20200322	-154.58	20200322	-31.9	20200322	-240.35	20200322	4	20200322	3065.69	20200322	244.13		20210115	-39.88	20210115	-124.24	20210115	30.78	20210115	578.83	20210115	-21	20210115	1873.26	20210115	293.36
20200328	-93.66	20200328	-154.78	20200328	-32.23	20200328	-244.32	20200328	5	20200328	3073.85	20200328	256.54		20210127	-39.66	20210127	-123.69	20210127	41.97	20210127	593.09	20210127	-11	20210127	1889.82	20210127	292.15
20200403	-99.53	20200403	-146.82	20200403	-31.78	20200403	-242.1	20200403	0	20200403	3083	20200403	247.7		20210202	-34.61	20210202	-128.07	20210202	37.83	20210202	606.55	20210202	-11	20210202	1896.55	20210202	302.55
20200409	-97.01	20200409	-147.26	20200409	-33.7	20200409	-249.19	20200409	-2	20200409	3093.6	20200409	248.05		20210208	-37.17	20210208	-121.78	20210208	39.85	20210208	614.14	20210208	-6	20210208	1903.78	20210208	302.45
20200415	-101.45	20200415	-143.01	20200415	-30.37	20200415	-247.83	20200415	-8	20200415	3104.64	20200415	245.16		20210214	-36.04	20210214	-122.63	20210214	43.2	20210214	622.61	20210214	50	20210214	1915.57	20210214	299.34
20200421	-95.03	20200421	-143.21	20200421	-28.62	20200421	-247.28	20200421	2	20200421	3111.08	20200421	245.33		20210220	-33.46	20210220	-120.05	20210220	39.09	20210220	632.45	20210220	-19	20210220	1917.39	20210220	301.69
20200427	-100.96	20200427	-141.84	20200427	-25.31	20200427	-245.89	20200427	-3	20200427	3124.25	20200427	251.15		20210226	-37.85	20210226	-122.27	20210226	41.96	20210226	640.73	20210226	-20	20210226	1930.43	20210226	302.43
20200503	-104.07	20200503	-141.9	20200503	-22.51	20200503	-248.74	20200503	-2	20200503	3133.66	20200503	256.65		20210304	-33.9	20210304	-117.13	20210304	42.49	20210304	650.97	20210304	-11	20210304	1929.68	20210304	311.92
20200509	-105.08	20200509	-137.06	20200509	-21.91	20200509	-244.65	20200509	1	20200509	3145.35	20200509	254.57		20210310	-34.96	20210310	-113.53	20210310	40.75	20210310	685.6	20210310	-14	20210310	1939.2	20210310	317.34
20200515	-104.85	20200515	-136.19	20200515	-18.74	20200515	-248.66	20200515	2	20200515	3158.54	20200515	258.2		20210316	-44.29	20210316	-118.11	20210316	38.02	20210316	677.58	20210316	-36	20210316	1940.63	20210316	302.38
20200521	-104.5	20200521	-136	20200521	-17.33	20200521	-242.8	20200521	-2	20200521	3172.29	20200521	263.39		20210322	-40.19	20210322	-131.15	20210322	40.59	20210322	685.89	20210322	15	20210322	1947.64	20210322	308.36
20200527	-103.81	20200527	-139.28	20200527	-14.81	20200527	-244.63	20200527	-1	20200527	3184.18	20200527	259.96		20210328	-37.96	20210328	-126.67	20210328	40.75	20210328	705.48	20210328	-19	20210328	1948.63	20210328	315.92
20200602	-105.29	20200602	-137.11	20200602	-13.57	20200602	-243.94	20200602	1	20200602	3193.46	20200602	262.39		20210409	-42.03	20210409	-120.68	20210409	46.27	20210409	721.04	20210409	3	20210409	1958.24	20210409	303.57
20200608	-106.87	20200608	-134.99	20200608	-13.96	20200608	-244.21	20200608	0	20200608	3202.74	20200608	267.47		20210415	-44.22	20210415	-122.65	20210415	42.31	20210415	741.93	20210415	0	20210415	1960.51	20210415	321.32
20200614	-106.58	20200614	-131.94	20200614	-12.58	20200614	-242.96	20200614	4	20200614	3217.28	20200614	269.91		20210421	-42.03	20210421	-129.5	20210421	45.27	20210421	747.81	20210421	-13	20210421	1963.74	20210421	326.83
20200620	-107.41	20200620	-130.15	20200620	-13.74	20200620	-241.53	20200620	2	20200620	3226.92	20200620	265.17		20210427	-44.76	20210427	-126.85	20210427	46.88	20210427	747.21	20210427	-5	20210427	1967.35	20210427	321.34
20200626	-107.94	20200626	-129.41	20200626	-10.89	20200626	-242.38	20200626	2	20200626	3236.08	20200626	265.62		20210503	-47.17	20210503	-129.06	20210503	45.91	20210503	761.44	20210503	-10	20210503	1967.76	20210503	328.41
20200702	-109.15	20200702	-128.57	20200702	-12.71	20200702	-243.36	20200702	0	20200702	3248.21	20200702	263.09		20210509	-46.24	20210509	-134.94	20210509	50.15	20210509	758.27	20210509	-3	20210509	1975.17	20210509	324.42
20200708	-109.95	20200708	-127.1	20200708	-8.39	20200708	-242.45	20200708	0	20200708	3260.47	20200708	269.14		20210515	-49.33	20210515	-133.11	20210515	46.92	20210515	759.55	20210515	-1	20210515	1977.93	20210515	322.38
20200714	-110.38	20200714	-125.16	20200714	-14.11	20200714	-243.59	20200714	1	20200714	3271.07	20200714	263.41		20210521	-49.12	20210521	-130.21	20210521	49.56	20210521	780.95	20210521	-6	20210521	1983.4	20210521	324.86
20200720	-109.96	20200720	-124.07	20200720	-10.47	20200720	-242.63	20200720	-2	20200720	3280.12	20200720	267.21		20210527	-48.82	20210527	-124.09	20210527	50.17	20210527	776.44	20210527	3	20210527	1990.86	20210527	326.63
20200726	-111.68	20200726	-125.32	20200726	-11.16	20200726	-243.06	20200726	0	20200726	3288.71	20200726	266.66		20210608	-50.9	20210608	-117.35	20210608	49.48	20210608	804.36	20210608	-26	20210608	2011.58	20210608	337.48
20200801	-112.77	20200801	-125.41	20200801	-9.4	20200801	-243.76	20200801	0	20200801	3300.3	20200801	267.15		20210614	-52.15	20210614	-115.44	20210614	50.84	20210614	800.96	20210614	-8	20210614	2005.85	20210614	338.7
20200807	-113.32	20200807	-123.77	20200807	-9.15	20200807	-243.27	20200807	2	20200807	3312.05	20200807	269.34		20210620	-52.73	20210620	-120.21	20210620	53.42	20210620	817.23	20210620	-29	20210620	2014.28	20210620	330.21
20200813	-114.05	20200813	-123.09	20200813	-9.39	20200813	-242.9	20200813	0	20200813	3323.87	20200813	265.24		20210626	-51.17	20210626	-124.01	20210626	55.1	20210626	805.76	20210626	4	20210626	2019.56	20210626	332.49
20200819	-115.71	20200819	-123	20200819	-10.04	20200819	-245.96	20200819	2	20200819	3333.46	20200819	263.9		20210702	-53.47	20210702	-122.17	20210702	53.51	20210702	825.8	20210702	7	20210702	2021.73	20210702	336.62
20200825	-115.92	20200825	-119.61	20200825	-9.4	20200825	-243.92	20200825	1	20200825	3343.76	20200825	270.26		20210708	-57.6	20210708	-131.91	20210708	47.79	20210708	832.26	20210708	-4	20210708	2022.51	20210708	334.84
20200831	-116.48	20200831	-119.43	20200831	-5.62	20200831	-238.49	20200831	2	20200831	3356.5	20200831	275.06		20210714	-51.49	20210714	-118.86	20210714	53.5	20210714	841.51	20210714	0	20210714	2028.43	20210714	328.15
20200906	-116.78	20200906	-121.15	20200906	-8.74	20200906	-241.87	20200906	-1	20200906	3367.18	20200906	273.14		20210726	-55.54	20210726	-117.38	20210726	51.17	20210726	859.04	20210726	-3	20210726	2037	20210726	351.88
20200912	-118.96	20200912	-121.77	20200912	-8.78	20200912	-240.96	20200912	-3	20200912	3377.01	20200912	279.23		20210807	-56.06	20210807	-125.08	20210807	49.76	20210807	876.37	20210807	3	20210807	2048.02	20210807	351.09
20200918	-118.46	20200918	-118.19	20200918	-5.5	20200918	-239.88	20200918	1	20200918	3388.86	20200918	275.69		20210813	-56.79	20210813	-120.95	20210813	49.6	20210813	910.37	20210813	4	20210813	2051.65	20210813	355.83
20200924	-119.77	20200924	-124.86	20200924	-7.52	20200924	-241.4	20200924	0	20200924	3400.99	20200924	274.3		20210819	-56.57	20210819	-124.91	20210819	48.06	20210819	908.37	20210819	-7	20210819	2055.11	20210819	345.45
20200930	-120.02	20200930	-115.61	20200930	-4.35	20200930	-237.39	20200930	1	20200930	3407.35	20200930	277.23		20210825	-56.17	20210825	-128.18	20210825	48.69	20210825	909.16	20210825	-9	20210825	2060.7	20210825	340.14
20201006	-121.28	20201006	-115.57	20201006	-3.43	20201006	-235.93	20201006	1	20201006	3414.2	20201006	275.96		20210831	-57.78	20210831	-122.25	20210831	45.99	20210831	927.17	20210831	-6	20210831	2064.66	20210831	339.62
20201012	-121.8	20201012	-114.07	20201012	-1.56	20201012	-234.9	20201012	1	20201012	3422.6	20201012	281.47		20210906	-59.33	20210906	-112.04	20210906	41.42	20210906	917.16	20210906	8	20210906	2067.92	20210906	351.52
20201018	-123.35	20201018	-113.81	20201018	-1.42	20201018	-234.17	20201018	-1	20201018	3428.13	20201018	280.98		20210912	-58.26	20210912	-124.5	20210912	45.02	20210912	933.79	20210912	-12	20210912	2074.55	20210912	341.81
20201024	-123.79	20201024	-113.08	20201024	1.31	20201024	-229.21	20201024	2	20201024	3438.18	20201024	281.81		20210918	-58.3	20210918	-125.64	20210918	40.49	20210918	935.19	20210918	-1	20210918	2075.34	20210918	332.89
20201030	-125.94	20201030	-116.28	20201030	0.04	20201030	-231.78	20201030	2	20201030	3444.77	20201030	279.65		20210924	-58.62	20210924	-121.47	20210924	41.47	20210924	940.11	20210924	-18	20210924	2080.9	20210924	344.14
20201105	-126.79	20201105	-108.24	20201105	1.34	20201105	-229.15	20201105	-3	20201105	3453.3	20201105	287.69		20210930	-59.63	20210930	-115.29	20210930	41.93	20210930	943.11	20210930	4	20210930	2072.06	20210930	343.17
20201111	-128.5	20201111	-101.56	20201111	2.52	20201111	-229.12	20201111	3	20201111	3462.54	20201111	291.75		20211006	-59.55	20211006	-114.85	20211006	41.76	20211006	937.32	20211006	-3	20211006	2083.06	20211006	353.55
20201117	-127.92	20201117	-103.85	20201117	5.59	20201117	-226.95	20201117	-3	20201117	3473.27	20201117	294.4		20211012	-59.08	20211012	-114.44	20211012	37.87	20211012	942.27	20211012	-4	20211012	2086.36	20211012	351.27
20201123	-130.12	20201123	-106.5	20201123	4.81	20201123	-223.16	20201123	4	20201123	3482.52	20201123	278.2		20211018	-61.07	20211018	-108.99	20211018	37.31	20211018	940.51	20211018	-24	20211018	2088.67	20211018	359.61
20201129	-131.78	20201129	-109.99	20201129	4.83	20201129	-223.99	20201129	1	20201129	3488.96	20201129	280.45		20211024	-61.32	20211024	-106.56	20211024	37.67	20211024	934.96	20211024	11	20211024	2090.61	20211024	364.45
20201205	-133.82	20201205	-108.94	20201205	4.65	20201205	-221.33	20201205	-1	20201205	3495.39	20201205	285.75		20211030	-61.59	20211030	-103.29	20211030	35.05	20211030	943.22	20211030	6	20211030	2097.39	20211030	363.36
20201211	-134.5	20201211	-107.93	20201211	13.25	20201211	-221.61	20201211	-2	20201211	3504.21	20201211	285.43		20211105	-64.54	20211105	-95.16	20211105	32.89	20211105	943.47	20211105	-13	20211105	2099.74	20211105	372.57
20201217	-137.84	20201217	-108.54	20201217	8.54	20201217	-220.76	20201217	2	20201217	3508.37	20201217	283.13		20211111	-63.73	20211111	-98.66	20211111	33.04	20211111	935.31	20211111	-16	20211111	2105.69	20211111	376.95
20201223	-138.03	20201223	-106.68	20201223	11.46	20201223	-218.19	20201223	1	20201223	3519.17	20201223	281.29		20211117	-65.76	20211117	-80.4	20211117	29.57	20211117	948.75	20211117	1	20211117	2109.7	20211117	391.27
20201229	-139.57	20201229	-107.99	20201229	9.69	20201229	-219.01	20201229	2	20201229	3523.14	20201229	288.08		20211123	-65.02	20211123	-90.42	20211123	29.19	20211123	955.4	20211123	4	20211123	2116.63	20211123	385.62
20210104	-139.94	20210104	-108.1	20210104	11.42	20210104	-215.76	20210104	-1	20210104	3531.74	20210104	288.48		20211129	-66.85	20211129	-98.12	20211129	23.34	20211129	941.4	20211129	-12	20211129	2117.45	20211129	374.1
20210110	-140.34	20210110	-107.43	20210110	9.87	20210110	-216.16	20210110	4	20210110	3540.64	20210110	289.14		20211205	-67.27	20211205	-92.82	20211205	26.79	20211205	944.4	20211205	-19	20211205	2124.68	20211205	383.69
20210116	-141.31	20210116	-108.46	20210116	12.61	20210116	-211.56	20210116	1	20210116	3546.74	20210116	295.42		20211211	-66.62	20211211	-85.1	20211211	29.07	20211211	944.1	20211211	-13	20211211	2130.79	20211211	384.08
20210122	-143.42	20210122	-108.99	20210122	15	20210122	-210.36	20210122	-4	20210122	3553.78	20210122	287.97		20211217	-64.34	20211217	-81.78	20211217	25.7	20211217	948.78	20211217	-8	20211217	2136.5	20211217	387.16
20210128	-144.24	20210128	-108.48	20210128	16.46	20210128	-208.41	20210128	-3	20210128	3558.58	20210128	291.3		20220104	-63.57	20220104	-70.66	20220104	29.57	20220104	984.09	20220104	-5	20220104	2167.2	20220104	371.97
20210203	-144.64	20210203	-110.04	20210203	20.47	20210203	-208.27	20210203	0	20210203	3563.22	20210203	300.18		20220128	-56.95	20220128	-53.18	20220128	35.89	20220128	1036.59	20220128	5	20220128	2211.04	20220128	296.11
20210209	-146.55	20210209	-109.22	20210209	19.77	20210209	-207.26	20210209	1	20210209	3567.29	20210209	288.68		20220209	-55.67	20220209	-54.93	20220209	45.82	20220209	1064.38	20220209	4	20220209	2223.63	20220209	273.7
20210215	-146.57	20210215	-110.02	20210215	22.04	20210215	-206.98	20210215	3	20210215	3573.72	20210215	291.9		20220221	-52.34	20220221	-53.63	20220221	40.31	20220221	1094.85	20220221	17	20220221	2236.11	20220221	254.5
20210221	-148.74	20210221	-107.87	20210221	21.36	20210221	-206.05	20210221	-2	20210221	3580.08	20210221	294.33		20220305	-60.31	20220305	-58.28	20220305	37.1	20220305	1038.79	20220305	4	20220305	2233.12	20220305	215.93
20210227	-148.08	20210227	-107.14	20210227	24.04	20210227	-203.46	20210227	3	20210227	3583.18	20210227	296.51		20220317	-54.82	20220317	-53.66	20220317	45.05	20220317	1120.09	20220317	39	20220317	2243.03	20220317	229.13
20210305	-148.69	20210305	-106.52	20210305	25.24	20210305	-202.87	20210305	2	20210305	3586.91	20210305	292.19
20210311	-151.05	20210311	-108.27	20210311	23.29	20210311	-197.3	20210311	-4	20210311	3596.22	20210311	294.12
20210317	-151.75	20210317	-108.8	20210317	21.66	20210317	-203.41	20210317	7	20210317	3600.14	20210317	289.51
20210323	-151.96	20210323	-105.46	20210323	23.33	20210323	-200.69	20210323	-6	20210323	3606.17	20210323	294.88
20210329	-150.88	20210329	-89.69	20210329	25.03	20210329	-194.77	20210329	1	20210329	3611.5	20210329	303
20210404	-154.76	20210404	-93.24	20210404	15.25	20210404	-198.76	20210404	1	20210404	3615.8	20210404	294.44
20210410	-156.18	20210410	-93.83	20210410	21.43	20210410	-198.52	20210410	0	20210410	3621.18	20210410	297.38
20210416	-154.73	20210416	-93.71	20210416	20.16	20210416	-199.38	20210416	0	20210416	3627.59	20210416	292.5
20210422	-155.55	20210422	-91.37	20210422	18.83	20210422	-193.8	20210422	-2	20210422	3634.88	20210422	297.24
20210428	-154.79	20210428	-91.21	20210428	17.68	20210428	-194.76	20210428	-2	20210428	3641.48	20210428	293.99
20210504	-152.54	20210504	-90.32	20210504	20.55	20210504	-189.37	20210504	3	20210504	3650.02	20210504	303.16
20210510	-156.26	20210510	-91.45	20210510	17.98	20210510	-192.97	20210510	3	20210510	3655.42	20210510	298.12
20210516	-157.92	20210516	-90.75	20210516	19.58	20210516	-189.64	20210516	-1	20210516	3659.02	20210516	297.22
20210522	-155.94	20210522	-86.86	20210522	21.04	20210522	-186.61	20210522	-4	20210522	3668.19	20210522	305.93
20210528	-155.49	20210528	-84.79	20210528	21.31	20210528	-186.31	20210528	5	20210528	3674.23	20210528	302.36
20210603	-153.74	20210603	-82.42	20210603	21.27	20210603	-180.89	20210603	-5	20210603	3678.28	20210603	310.87
20210609	-154.04	20210609	-85.29	20210609	23.35	20210609	-177.92	20210609	-1	20210609	3689.21	20210609	313.62
20210615	-155.93	20210615	-81.91	20210615	22.59	20210615	-177.41	20210615	-5	20210615	3698	20210615	311.92
20210621	-156.61	20210621	-83.17	20210621	20.87	20210621	-178.49	20210621	-1	20210621	3705.89	20210621	302.27
20210627	-157.85	20210627	-79.43	20210627	21.12	20210627	-179.54	20210627	3	20210627	3711.03	20210627	305.2
20210703	-157.06	20210703	-79.52	20210703	17.91	20210703	-176.99	20210703	0	20210703	3719.1	20210703	303.05
20210709	-156.25	20210709	-78.76	20210709	20.29	20210709	-174.93	20210709	2	20210709	3726.4	20210709	303.72
20210715	-157.18	20210715	-74.28	20210715	21.6	20210715	-171.88	20210715	0	20210715	3733.75	20210715	302
20210721	-157.52	20210721	-74.1	20210721	20.17	20210721	-169.44	20210721	1	20210721	3741.54	20210721	303.59
20210727	-158.44	20210727	-76.05	20210727	18.06	20210727	-166.16	20210727	-4	20210727	3749.56	20210727	309.51
20210802	-157.34	20210802	-72.83	20210802	20.02	20210802	-167.79	20210802	1	20210802	3757.82	20210802	304.05
20210808	-150.28	20210808	-70.71	20210808	20.67	20210808	-162.51	20210808	0	20210808	3767.31	20210808	310.4
20210814	-158.96	20210814	-66.02	20210814	21.99	20210814	-161.39	20210814	-6	20210814	3773.29	20210814	303.27
20210820	-157.95	20210820	-67.02	20210820	22.51	20210820	-160.17	20210820	1	20210820	3783.99	20210820	308.84
20210826	-159.21	20210826	-66.99	20210826	20.89	20210826	-158.39	20210826	1	20210826	3791.62	20210826	306.18
20210901	-158.04	20210901	-61.6	20210901	24.46	20210901	-155.57	20210901	3	20210901	3800.63	20210901	316.93
20210907	-159.25	20210907	-62.98	20210907	24.66	20210907	-155.09	20210907	-1	20210907	3809.71	20210907	308.89
20210913	-160.5	20210913	-61.97	20210913	22.11	20210913	-154.44	20210913	1	20210913	3816.43	20210913	312.72
20210919	-160.81	20210919	-59.77	20210919	23.49	20210919	-151.88	20210919	0	20210919	3826.9	20210919	315.72
20210925	-162.63	20210925	-59.11	20210925	26.23	20210925	-149.21	20210925	-1	20210925	3833.52	20210925	317.6
20211001	-163.66	20211001	-55.64	20211001	22.37	20211001	-148.82	20211001	-3	20211001	3842.34	20211001	316.34
20211007	-163.54	20211007	-77.33	20211007	22.93	20211007	-148.57	20211007	4	20211007	3971.68	20211007	312.58
20211013	-165.01	20211013	-51.51	20211013	21.1	20211013	-148.95	20211013	-3	20211013	3857.62	20211013	318.38
20211019	-165.29	20211019	-52.29	20211019	21.35	20211019	-146.79	20211019	-1	20211019	3865.44	20211019	320.47
20211025	-167.83	20211025	-47.16	20211025	24.13	20211025	-145.38	20211025	0	20211025	3871.86	20211025	325.25
20211031	-168.89	20211031	-44.67	20211031	19.85	20211031	-145.64	20211031	0	20211031	3877.49	20211031	324.18
20211106	-167.38	20211106	-36.06	20211106	22.94	20211106	-143.51	20211106	0	20211106	3887.92	20211106	324.38
20211112	-170.19	20211112	-34.96	20211112	16.26	20211112	-141.68	20211112	-1	20211112	3894.3	20211112	312.96
20211118	-170.85	20211118	-32.42	20211118	17.51	20211118	-141.77	20211118	2	20211118	3903.17	20211118	321.39
20211124	-169.69	20211124	-33.13	20211124	17.57	20211124	-140.04	20211124	-1	20211124	3910.74	20211124	314.62
20211206	-171.45	20211206	-23.14	20211206	18.46	20211206	-137.56	20211206	1	20211206	3928.23	20211206	324.88
20211212	-170.96	20211212	-26.18	20211212	17.41	20211212	-134.94	20211212	-1	20211212	3935.17	20211212	315.08
20211218	-171.7	20211218	-22.73	20211218	17.93	20211218	-133.6	20211218	0	20211218	3944.96	20211218	310.45
20211224	-171.8	20211224	-24.23	20211224	19.71	20211224	-131.67	20211224	-1	20211224	3953.57	20211224	302.12
20220105	-172.55	20220105	-21.02	20220105	17.31	20220105	-127.28	20220105	1	20220105	3972.09	20220105	294.83
20220117	-174.3	20220117	-19.78	20220117	18.48	20220117	-121.32	20220117	-3	20220117	3991.44	20220117	215.26
20220129	-177.07	20220129	-15.17	20220129	13.89	20220129	-117.48	20220129	0	20220129	4014.49	20220129	185.55
20220306	-186.98	20220306	-17.72	20220306	8.29	20220306	-91.91	20220306	0	20220306	4094.47	20220306	21.47
20220318	-188.62	20220318	-14.37	20220318	7.14	20220318	-84.75	20220318	1	20220318	4115.95	20220318	5.06
20220330	-188.7	20220330	-14.34	20220330	7.02	20220330	-84.41	20220330	-3	20220330	4128.07	20220330	-10.48

## Sheet: fig1i
Region	Crustal Thickness	Number of Volcanoes
Ascension	13	1
Western Galapagos	15	7
Azores	17	8
Cape Verde	13.5	2
Comoros	17	2
Reunion	10	1
Hawaii	18	5
Eastern Galapagos	13	6
Canaries	18	6
